# Supplementary material for: Discovery of N-(6-Methoxypyridin-3-yl)quinoline-2-amine Derivatives for Imaging Aggregated α-Synuclein in Parkinson’s Disease with Positron Emission Tomography
Source: Cells. 2025 Jul 18;14(14):1108. doi: 10.3390/cells14141108 (PMC12293736; doi:10.3390/cells14141108)
Supplement: Supplementary file 1 [file cells-14-01108-s001.zip]

Archive with 1 entries (1 files):
- cells-3668023-supplementary.pdf
